# Supplementary material for: Annexin A2 Acts as an Adhesion Molecule on the Endometrial Epithelium during Implantation in Mice
Source: PLoS One. 2015 Oct 7;10(10):e0139506. doi: 10.1371/journal.pone.0139506 (PMC4596619; doi:10.1371/journal.pone.0139506)
Supplement: S1 File — (XLSX) [file pone.0139506.s003.xlsx]

## Sheet: Figure 1B
Raw data for Figure 1B
X DATA	proestrus	estrous	metestrous	diestrous
PE	214.865	160.377	195.27	18.8482
E	265.269	154.037	109.286	20
ME	250	163.71	140	16
DE

## Sheet: Figure 3B
Raw data for Figure 3B
X DATA	ctrl	E2	P4	E2P4
CTRL	142.458	258.854	204.678	191.852
E2	101.863	277.241	210.87	288.889
P4	194.565	285.366	174.375	240.876
E2P4	100.026	268.508	186.875
								8-10-2012			ctrl	E2	P4	E2P4
								C-U1	142.458		142.458	258.854	204.678	191.852
											101.863	277.241	210.87	288.889
								C-U2	101.863		194.565	285.366	174.375	240.876
											100.026	268.508	186.875
								C-U3	194.565
								E U1	258.854
								E U2	277.241
								E U3	285.366
								E U4	268.508
								P U1	204.678
								P U2	210.87
								P U3	174.375
								P U4	186.875
								EP U1	191.852
								EP U2	288.889
								EP U3	240.876
								C-U4	100.026

## Sheet: Supplementary Figure 1
Raw data for Suppplementary Figure 1
Gel1	1	2	3	4	5	6	7	8	9
	Control siRNA	siRNA-80pg	siRNA-160pg	Psu-day4	Control siRNA	siRNA-80pg	siRNA-160pg	Psu-day4
Annexin A2	1946	1389	1042	2486	1126	1509	1998	2336
Alpha tubulin	1000	404	627	467	211	550	1094	462
	1.946	3.43812	1.66188	5.32334	5.33649	2.74364	1.82633	5.05628
Gel2	1	2	3	4	5	6	7	8	9
	Control siRNA	siRNA-80pg	siRNA-160pg	Psu-day4
Annexin A2	1389	1509	1928	2135
Alpha tubulin	381	550	711	661
	3.64567	2.74364	2.71167	3.22995
Summary	Control siRNA	siRNA-80pg	siRNA-160pg	Psu-day4
Mean	3.64272	2.97513	2.06663	4.53652
Compared to Control	1	0.816733	0.567331
